# Supplementary material for: microRNA-22 Inhibition Stimulates Mitochondrial Homeostasis and Intracellular Degradation Pathways to Prevent Muscle Wasting
Source: Int J Mol Sci. 2025 Oct 11;26(20):9900. doi: 10.3390/ijms26209900 (PMC12563987; doi:10.3390/ijms26209900)
Supplement: Supplementary file 1 [file ijms-26-09900-s001.zip]

Archive with 1 entries (1 files):
- ijms-3859155-supplementary.pdf
